# Supplementary material for: A panel of DNA methylation markers for the detection of prostate cancer from FV and DRE urine DNA
Source: Clin Epigenetics. 2018 Jul 3;10:91. doi: 10.1186/s13148-018-0524-x (PMC6029393; doi:10.1186/s13148-018-0524-x)
Supplement: Supplementary file 4 — The file contains the marker data. The patients were sorted and assigned new numbers that are unrelated to the alphanumeric code used as the identifier when the clinical samples were collected. (XLSX 35 kb) [file 13148_2018_524_MOESM4_ESM.xlsx]

## Sheet: data_with_final_capra_binned
DeID Patient	Age	PSA	SampleType	Diagnosis	Gleason.Score	N.Positive.Cores	Average Volume/12cores	Grade	NumPosMarkers	AvgMeth	ADCY4	HOXD3b	HOXA7	HOXD10	HOXD9	HOXD3a	MOXD1	GFRA2	NEUROG3	EPHX3	AOX1rc	APC2	GSTP1	HEMK1rc	HOXB5_Combined	NODAL_Combined	RASSF5_Combined	CXCL14_Combined	KIFC2_Combined
Patient_1	60-70	0-4	FV	0	NA	NA	NA	0	0	0	0	0	0	0	0	0	0	0	0	0	0	0	0	0	0	0	0	0	0
Patient_1	60-70	0-4	DRE	0	NA	NA	NA	0	2	0.2	0	0	0	0	0.72	0	0	0	0	0	3.09	0	0	0	0	0	0	0	0
Patient_2	60-70	0-4	FV	0	NA	NA	NA	0	0	0	0	0	0	0	0	0	0	0	0	0	0	0	0	0	0	0	0	0	0
Patient_2	60-70	0-4	DRE	0	NA	NA	NA	0	3	0.94	0	0	0	0	0	0	0	0	0	6.39	0	0	0	0	6.24	0	5.32	0	0
Patient_3	60-70	0-4	FV	0	NA	NA	NA	0	0	0	0	0	0	0	0	0	0	0	0	0	0	0	0	0	0	0	0	0	0
Patient_3	60-70	0-4	DRE	0	NA	NA	NA	0	4	1.8	9.85	0	0	0	9.88	0	0	0	0	0	0	0	0	0	10.79	3.6	0	0	0
Patient_4	60-70	4-10	FV	0	NA	NA	NA	0	2	0.69	0	0	0	0	0	0	0	0	0	5.84	0	0	0	0	0	7.25	0	0	0
Patient_4	60-70	4-10	DRE	0	NA	NA	NA	0	3	0.96	9.7	0	2.03	0	0	0	0	0	0	6.54	0	0	0	0	0	0	0	0	0
Patient_5	60-70	4-10	FV	0	NA	NA	NA	0	1	0.16	0	0	0	0	0	0	0	0	0	0	2.97	0	0	0	0	0	0	0	0
Patient_5	60-70	4-10	DRE	0	NA	NA	NA	0	1	0.2	0	0	0	0	0	0	3.8	0	0	0	0	0	0	0	0	0	0	0	0
Patient_6	> 70	0-4	FV	0	NA	NA	NA	0	0	0	0	0	0	0	0	0	0	0	0	0	0	0	0	0	0	0	0	0	0
Patient_6	> 70	0-4	DRE	0	NA	NA	NA	0	4	0.98	0	0.31	0	0	6.96	0	0	0	0	0	10.57	0	0.71	0	0	0	0	0	0
Patient_7	NA	NA	FV	0	NA	NA	NA	0	1	0.2	0	0	0	0	0	0	0	0	0	0	0	0	3.88	0	0	0	0	0	0
Patient_8	> 70	4-10	FV	0	NA	NA	NA	0	1	0.14	0	0	0	0	0	0	0	0	0	0	0	0	0	2.67	0	0	0	0	0
Patient_8	> 70	4-10	DRE	0	NA	NA	NA	0	11	2.68	3.81	4.19	5.41	0	7.89	0	3.72	5.34	4.18	8.2	0	4.77	0.43	0	3.07	0	0	0	0
Patient_9	60-70	> 10	FV	0	NA	NA	NA	0	1	0.06	0	1.12	0	0	0	0	0	0	0	0	0	0	0	0	0	0	0	0	0
Patient_9	60-70	> 10	DRE	0	NA	NA	NA	0	7	2.53	0	0	0	0	0	8.27	0	0	0	0	1.4	0	7.34	0	6.59	4.97	7.34	0	12.17
Patient_10	< 60	4-10	FV	0	NA	NA	NA	0	2	0.39	0	0	0	0	0	0	0	0	0	0	0	0	0	0	0	3.48	0	0	3.89
Patient_10	< 60	4-10	DRE	0	NA	NA	NA	0	1	0.31	0	0	0	0	0	0	0	0	0	0	0	0	0	0	5.97	0	0	0	0
Patient_11	< 60	4-10	FV	0	NA	NA	NA	0	2	0.41	5.2	2.63	0	0	0	0	0	0	0	0	0	0	0	0	0	0	0	0	0
Patient_11	< 60	4-10	DRE	0	NA	NA	NA	0	2	0.23	0	0	0	0	0	0	0	3.36	0	0	0	0	0	0	0	0	1.07	0	0
Patient_12	< 60	4-10	FV	0	NA	NA	NA	0	2	0.9	0	0	0	0	0	0	0	0	0	9.52	0	0	0	0	0	7.53	0	0	0
Patient_12	< 60	4-10	DRE	0	NA	NA	NA	0	4	1.05	0	0	0	0	0	0	0	0	0	0	5.69	0	0	8.39	5.61	0	0.24	0	0
Patient_13	< 60	4-10	FV	0	NA	NA	NA	0	2	0.79	7.79	0	0	0	0	0	0	0	0	0	0	7.17	0	0	0	0	0	0	0
Patient_13	< 60	4-10	DRE	0	NA	NA	NA	0	0	0	0	0	0	0	0	0	0	0	0	0	0	0	0	0	0	0	0	0	0
Patient_14	NA	0-4	FV	0	NA	NA	NA	0	3	0.72	4.82	2.98	0	0	0	0	0	0	0	0	0	0	0	5.82	0	0	0	0	0
Patient_14	NA	0-4	DRE	0	NA	NA	NA	0	5	1.12	0	0	0	0	0	1.9	0	0	0	7.12	0	0	0.86	0	10.42	0	1.05	0	0
Patient_15	< 60	4-10	FV	0	NA	NA	NA	0	3	0.77	0	0	0	0	0	5.95	0	0	0	4.82	0	0	0	0	3.89	0	0	0	0
Patient_15	< 60	4-10	DRE	0	NA	NA	NA	0	0	0	0	0	0	0	0	0	0	0	0	0	0	0	0	0	0	0	0	0	0
Patient_16	60-70	4-10	FV	0	NA	NA	NA	0	3	0.5	0	1.4	0	0	0	0	0	0	0	0	0	0	3.53	0	4.61	0	0	0	0
Patient_16	60-70	4-10	DRE	0	NA	NA	NA	0	7	2.38	10.27	5.11	3.36	5.11	0	0	0	0	0	0	0	8.64	0	0.85	0	0	0	0	11.89
Patient_17	60-70	0-4	FV	0	NA	NA	NA	0	3	0.97	9.68	0	0	0	5.88	0	0	0	0	0	0	0	0	0	0	0	0	0	2.87
Patient_17	60-70	0-4	DRE	0	NA	NA	NA	0	1	0.02	0	0	0	0	0	0	0	0	0	0	0	0	0	0	0	0	0.41	0	0
Patient_18	< 60	4-10	FV	0	NA	NA	NA	0	3	0.71	0	0	0	0	0	0	0	0	0	0	0	0	0	0	4.48	7.35	1.6	0	0
Patient_18	< 60	4-10	DRE	0	NA	NA	NA	0	1	0.23	0	0	0	0	0	0	0	0	0	0	4.35	0	0	0	0	0	0	0	0
Patient_19	60-70	4-10	FV	0	NA	NA	NA	0	3	1.06	0	0	6.91	0	0	2.5	0	0	0	0	0	0	0	0	10.76	0	0	0	0
Patient_19	60-70	4-10	DRE	0	NA	NA	NA	0	3	0.92	0	0	5.22	0	0	0	0	0	0	9.55	0	0	0	0	0	2.67	0	0	0
Patient_20	> 70	4-10	FV	0	NA	NA	NA	0	4	0.98	0	3.66	0	2.54	0	0	0	0	0	0	0	2.23	0	0	0	0	0	0	10.26
Patient_20	> 70	4-10	DRE	0	NA	NA	NA	0	4	0.98	7.18	0	3.34	0	0	0	0	0	0	3.15	0	0	0	0	0	0	0	0	4.91
Patient_21	< 60	4-10	FV	0	NA	NA	NA	0	4	1.14	0	0	0	0.67	8.43	0	0	0	0	3.64	0	0	0	0	0	9.01	0	0	0
Patient_21	< 60	4-10	DRE	0	NA	NA	NA	0	2	0.22	0	0	0	0	0	0	0	0	0	0	1.59	0	2.57	0	0	0	0	0	0
Patient_22	60-70	4-10	FV	0	NA	NA	NA	0	4	1.65	7.41	0	6.57	0	6.26	0	0	0	0	0	0	0	0	0	11.12	0	0	0	0
Patient_23	60-70	4-10	FV	0	NA	NA	NA	0	4	1.38	0	0	7.64	0	0	8.24	0	1.46	0	0	0	0	0	0	8.97	0	0	0	0
Patient_23	60-70	4-10	DRE	0	NA	NA	NA	0	1	0.35	0	0	0	0	0	0	0	0	0	6.61	0	0	0	0	0	0	0	0	0
Patient_24	> 70	4-10	FV	0	NA	NA	NA	0	7	3.2	0	5.74	0	6.81	0	0	0	0	0	8.28	11.64	10.18	0	0	0	10.52	0	0	7.57
Patient_24	> 70	4-10	DRE	0	NA	NA	NA	0	11	4.39	8.37	5.51	0	5.51	8.58	0	5.75	0	3.26	6.56	6.6	10.57	0	0	0	11.71	0	0	10.92
Patient_25	60-70	4-10	FV	0	NA	NA	NA	0	7	1.57	3.42	3.93	7.3	0	1.82	5.62	0	0	0	0	2.37	0	5.3	0	0	0	0	0	0
Patient_25	60-70	4-10	DRE	0	NA	NA	NA	0	9	2.75	0	8.32	0	8.32	9.65	0	1.77	0	2.24	0	2.27	0	2.65	0	9.3	0	0	0	7.68
Patient_26	> 70	0-4	FV	0	NA	NA	NA	0	7	2.82	9.05	5.75	0	0	1.56	0	0	0	0	5.16	9.33	0	0	10.9	11.91	0	0	0	0
Patient_26	> 70	0-4	DRE	0	NA	NA	NA	0	9	2.09	0	0	0	0	4.43	4.38	0	5.42	4.39	2.71	5.14	0	0	0	7.73	2.89	2.58	0	0
Patient_27	< 60	4-10	FV	0	NA	NA	NA	0	6	2.08	0	0	6.39	0	0	0	0	1.19	0	7.88	0	0	0	0	9.89	10.22	4	0	0
Patient_27	< 60	4-10	DRE	0	NA	NA	NA	0	8	3.2	0	5.15	4.44	0	9.57	5.74	0	6.12	0	0	10.37	0	0	0	5.56	13.89	0	0	0
Patient_28	< 60	4-10	FV	0	NA	NA	NA	0	6	1.84	0	0	7.42	5.57	1.67	0	0	0	0	0	5.37	0	0	0	10.23	0	4.61	0	0
Patient_28	< 60	4-10	DRE	0	NA	NA	NA	0	4	1.4	0	1.99	9.21	0	8.92	0	0	0	0	0	0	0	0	0	6.54	0	0	0	0
Patient_29	> 70	4-10	FV	0	NA	NA	NA	0	8	2.26	9.63	2.79	2.73	0	0	0	0	1.39	0	7.33	0	0	0	0	5.07	0	2.53	0	11.38
Patient_29	> 70	4-10	DRE	0	NA	NA	NA	0	7	1.96	0	0	0	0	6.53	0	1.51	4.35	5.23	4.39	6.19	0	0	0	9.06	0	0	0	0
Patient_30	> 70	4-10	FV	0	NA	NA	NA	0	9	2.71	0	5.31	8	4.97	9.08	2.9	0	0	4.72	0	0	0	0	0	2.6	8.92	0	0	4.97
Patient_30	> 70	4-10	DRE	0	NA	NA	NA	0	1	0.36	0	0	0	0	6.88	0	0	0	0	0	0	0	0	0	0	0	0	0	0
Patient_31	60-70	4-10	FV	0	NA	NA	NA	0	8	2.98	8.13	7.24	6.98	5.03	0	0	0	0	0	0	0	0	3.04	0	12	10.68	0	0	3.44
Patient_31	60-70	4-10	DRE	0	NA	NA	NA	0	3	0.96	0	0	0	0	0	0	0	0	0	0	0	0	0	0	7.69	9.3	0	0	1.23
Patient_32	> 70	0-4	FV	0	NA	NA	NA	0	12	3.83	7.7	5.18	7.06	3.34	10.38	0	4.48	0.2	0	10.34	0	0	2.31	0	10.87	4.6	6.4	0	0
Patient_32	> 70	0-4	DRE	0	NA	NA	NA	0	3	1.03	0	0	0	0	9.66	0	0.72	0	0	9.1	0	0	0	0	0	0	0	0	0
Patient_60	< 60	4-10	FV	0	NA	NA	NA	0	12	3.51	0	3.08	9.82	0.77	11.2	0	5.44	0.83	0	2.11	3.92	0	0.96	0	13.13	8.09	0	0	7.26
Patient_60	< 60	4-10	DRE	0	NA	NA	NA	0	6	2.1	0	0	0	4.63	0	0	0	3.61	0	0	9.3	0	6.95	0	7.26	8.12	0	0	0
Patient_65	< 60	4-10	FV	0	NA	NA	NA	0	5	1.48	6.37	2.71	0	0	0	0	0	4.87	2.75	0	0	0	0	0	0	0	0	11.38	0
Patient_67	> 70	> 10	FV	0	NA	NA	NA	0	5	1.63	0	0	9.86	0	7.7	0	4.57	0	0	6.27	0	0	0	0	2.5	0	0	0	0
Patient_67	> 70	> 10	DRE	0	NA	NA	NA	0	6	1.7	9.76	6.56	0	5.16	4.84	0	0	0	0	0	0	0	0.72	0	0	0	0	0	5.22
Patient_68	60-70	4-10	DRE	0	NA	NA	NA	0	10	2.63	0	3.88	0	0	8.72	0	1.62	2.19	0	4.76	0.92	2.2	0	0	9.84	7.06	0	0	8.74
Patient_69	60-70	0-4	DRE	0	NA	NA	NA	0	0	0	0	0	0	0	0	0	0	0	0	0	0	0	0	0	0	0	0	0	0
Patient_70	< 60	4-10	DRE	0	NA	NA	NA	0	7	3.07	8.83	8.71	0	6.59	10.87	0	0	0	0	0	0	0	0	0	11.34	7.44	0	0	4.5
Patient_71	60-70	4-10	DRE	0	NA	NA	NA	0	7	2.15	8.64	0	9.11	0	8.58	0	0	0	0	4.59	0	0	0	0	5.48	1.23	0	0	3.13
Patient_72	60-70	> 10	DRE	0	NA	NA	NA	0	5	1.63	0	0	0	0	0	0	0	5.08	0	9.56	0	0	3.19	9.91	0	3.2	0	0	0
Patient_73	60-70	4-10	DRE	0	NA	NA	NA	0	5	1.62	6.8	6.73	0	0	8.32	0	0	0	1.55	0	0	0	0	0	0	0	0	0	7.32
Patient_74	60-70	4-10	DRE	0	NA	NA	NA	0	0	0	0	0	0	0	0	0	0	0	0	0	0	0	0	0	0	0	0	0	0
Patient_75	< 60	0-4	DRE	0	NA	NA	NA	0	3	0.76	0	0	0	0	10.9	0	0	0	0	0	0	0	0	0	0	0	0.82	0	2.71
Patient_76	> 70	4-10	DRE	0	NA	NA	NA	0	0	0	0	0	0	0	0	0	0	0	0	0	0	0	0	0	0	0	0	0	0
Patient_77	60-70	4-10	DRE	0	NA	NA	NA	0	1	0.13	0	0	0	0	0	0	0	0	0	0	2.48	0	0	0	0	0	0	0	0
Patient_78	60-70	4-10	DRE	0	NA	NA	NA	0	5	1.66	6.17	0	8.47	0	6.35	0	0	0	0	0	0	0	0	0	2.35	0	0	0	8.14
Patient_79	60-70	4-10	DRE	0	NA	NA	NA	0	6	2.29	0	8.39	10.26	5.61	0	0	0	0	0	0	4.59	0	0	0	10.43	0	0	0	4.27
Patient_80	60-70	4-10	DRE	0	NA	NA	NA	0	1	0.11	0	0	0	0	0	0	0	0	0	0	0	0	0	0	0	0	0	0	2.18
Patient_81	< 60	0-4	DRE	0	NA	NA	NA	0	5	1.77	0	0	0	0	0	0	5.41	0	8.68	0	0	0	0	0	3.52	10.68	5.38	0	0
Patient_82	60-70	4-10	DRE	0	NA	NA	NA	0	0	0	0	0	0	0	0	0	0	0	0	0	0	0	0	0	0	0	0	0	0
Patient_83	60-70	4-10	DRE	0	NA	NA	NA	0	0	0	0	0	0	0	0	0	0	0	0	0	0	0	0	0	0	0	0	0	0
Patient_84	< 60	0-4	DRE	0	NA	NA	NA	0	3	0.77	0	0	0	0	6.51	0	0	0	0	0	0	1.27	0	0	0	6.92	0	0	0
Patient_45	60-70	0-4	DRE	1	6	< 4	≤5%	1	13	4.5	9.74	7.48	8.08	7.48	10.84	0	0.18	3.51	0	0.38	5.89	0	0	0	8.46	3.67	8.71	0	11.12
Patient_45	60-70	0-4	FV	1	6	< 4	≤5%	1	9	2.03	0	5.2	0	4.74	2.84	5.73	0	0	0	2.85	0	0	0	0	10.65	3.48	2.15	0	1
Patient_37	60-70	4-10	DRE	1	6	≥ 4	> 5%	1	11	4.24	8.98	9.01	9.98	9.01	9.82	0	0	0	7.72	0	4.48	0	0	0	6.06	3.49	1.81	0	10.29
Patient_37	60-70	4-10	FV	1	6	≥ 4	> 5%	1	7	2.39	6.4	4.45	6.3	0	0	0	0	0	0	0	0	0	0	6.08	10.48	6.59	5.04	0	0
Patient_85	60-70	4-10	DRE	1	6	≥ 4	≤5%	2	11	4.11	0	7.23	10.31	7.23	9.72	0	0	0	0	4.14	2.28	0	2.48	8.79	8.63	8.05	9.19	0	0
Patient_86	> 70	> 10	DRE	1	≥ 8	≥ 4	> 5%	2	10	4.07	9.03	2.1	7.49	5.17	9.18	4.35	0	0	0	8.89	7.13	0	0	0	10.62	0	0	0	13.37
Patient_49	> 70	4-10	DRE	1	6	< 4	≤5%	1	5	1.79	10.24	0	8.95	0	0	0	0	0	0.17	0	0	0	0	0	0	7.89	6.74	0	0
Patient_49	> 70	4-10	FV	1	6	< 4	≤5%	1	12	3.4	9.63	6.94	6.97	0	0	6.26	0.82	0	0	3.83	0	0	3.38	8.04	4.07	5.01	5.26	4.41	0
Patient_40	> 70	4-10	DRE	1	7	≥ 4	> 5%	2	8	3.22	0	7.35	0	0	0	0	5.89	0	0	11.05	0	0	3.29	5.79	10.72	6.49	0	0	10.61
Patient_40	> 70	4-10	FV	1	7	≥ 4	> 5%	2	8	3.1	6.57	7.59	0	0	0	0	0	0	0	8.92	8.45	0	0	0	10.54	10.35	1.76	0	4.74
Patient_61	60-70	4-10	DRE	1	6	< 4	≤5%	1	10	3.06	0	6.91	3	0	0	6.48	5.01	0	0	8.77	0	0	2.1	0	8.83	3	4.91	0	9.21
Patient_61	60-70	4-10	FV	1	6	< 4	≤5%	1	11	3.51	10.81	7.69	2.48	0	0	8.5	1.28	0.99	0	7.03	5.24	0	3.76	0	8.33	0	0	0	10.6
Patient_87	> 70	4-10	DRE	1	NA	NA	NA	NA	11	4.74	11.29	8.3	10.58	3.4	11.84	5.03	0	0	0	3.74	0	10.24	0	0	11.4	8.5	0	0	5.78
Patient_55	60-70	4-10	DRE	1	6	< 4	≤5%	1	10	3.43	0	5.68	8.11	0	6.08	0	0	0	0	10.28	2.41	0	4.36	7.25	4.24	5.97	0	0	10.8
Patient_55	60-70	4-10	FV	1	6	< 4	≤5%	1	14	4.92	0	5.83	5.62	3.64	8.79	0	4.81	2.82	0	10.87	9.42	3.65	0	0	11.82	10.13	3.36	7.7	5.01
Patient_57	60-70	4-10	DRE	1	6	≥ 4	> 5%	2	11	4.52	10.3	6.79	10.42	6.79	11.13	0	1.64	0	8.41	9.62	0	0	0	0	9.19	1.92	0	0	9.6
Patient_57	60-70	4-10	FV	1	6	≥ 4	> 5%	2	13	4.89	4.11	7.89	8.16	4.97	8.24	8.11	0	0	0	9.37	0	0	4.9	0	9.15	9.89	7.52	1.4	9.18
Patient_34	60-70	4-10	DRE	1	≥ 8	< 4	≤5%	2	15	6.15	9.26	0	8.69	5.98	5.9	0	8.4	7.16	10.16	10.23	8.22	4.41	3.32	9.07	10.61	4.9	0	0	10.58
Patient_34	60-70	4-10	FV	1	≥ 8	< 4	≤5%	2	6	1.71	6.3	2.91	0	0	0	0	8.48	0	0	0	0	0	0.81	0	11.61	2.33	0	0	0
Patient_88	< 60	> 10	DRE	1	7	≥ 4	> 5%	2	17	7.49	10.58	7.92	10.2	2.92	11.23	9.55	8.09	4.5	0	8.68	4.29	1.34	8.86	0	11.81	10.72	9.61	9.6	12.43
Patient_48	> 70	4-10	DRE	1	≥ 8	< 4	> 5%	2	14	5.52	9.79	5.46	9.03	5.85	10.96	9.16	5.51	6.71	0	4.21	11.11	0	0	1.8	11.94	4.37	0	0	8.96
Patient_48	> 70	4-10	FV	1	≥ 8	< 4	> 5%	2	8	3.21	10.52	4.87	6.62	3.43	8.33	9.6	0	0	0	0	0	0	0	0	12.87	0	0	4.82	0
Patient_62	60-70	4-10	FV	1	≥ 8	≥ 4	> 5%	2	15	6.22	10.66	7.72	0	0	9.39	10.54	8.2	4.01	0	10.06	5.99	0	6.02	7.41	9.39	5.44	5.14	6.94	11.21
Patient_41	< 60	4-10	DRE	1	≥ 8	≥ 4	> 5%	2	16	7.55	11.16	7.41	10.82	8.8	12.34	7.48	0	0.98	9.52	7.63	12.77	0	7.33	0	11.76	7.41	9.26	5.63	13.14
Patient_41	< 60	4-10	FV	1	≥ 8	≥ 4	> 5%	2	7	2.21	0	5.92	5.42	4.11	4.66	0	0	0	0	0	0	0	3.02	0	6.17	0	0	0	12.65
Patient_89	60-70	4-10	DRE	1	6	< 4	≤5%	1	11	3.05	0	4.33	6.91	5.67	5.96	0.7	7.2	0	5.74	0	5.89	0	0	4.43	7.34	3.78	0	0	0
Patient_42	> 70	4-10	DRE	1	7	< 4	≤5%	2	8	3.41	11.47	10.02	8.96	10.02	0	3.12	0	0	0	0	4.19	0	0	0	7.73	0	0	0	9.37
Patient_42	> 70	4-10	FV	1	7	< 4	≤5%	2	7	2.54	0	6.49	6.18	0	6.31	0	5.01	0	0	0	6.13	0	0	0	11.52	0	0	0	6.65
Patient_63	60-70	4-10	DRE	1	6	≥ 4	≤5%	1	12	4.72	9.84	8.8	8.44	5.59	6.69	8.31	0	5.58	0	7.86	0	6.36	0	0	11.06	0.82	0	0	10.31
Patient_63	60-70	4-10	FV	1	6	≥ 4	≤5%	1	10	3.22	0	6.89	0	6.42	10.86	0	2.39	2.58	1.27	0	9.62	0	0	0	10.56	6.43	0	0	4.19
Patient_64	60-70	4-10	DRE	1	NA	NA	NA	NA	13	4.93	0	1.95	11.63	6.06	11.75	8.15	9.07	5.72	0	0.9	0	0	8.49	5.91	10.35	10.54	0	0	3.08
Patient_64	60-70	4-10	FV	1	NA	NA	NA	NA	10	4.18	0	3.82	10.24	3.88	8.86	0	8.69	0	0	10.53	0	0	7.49	0	8.71	9.72	7.57	0	0
Patient_54	60-70	4-10	DRE	1	≥ 8	≥ 4	> 5%	2	11	4.81	0	8.06	8.06	0	10.68	2.69	0	0	0	5.18	10.81	0	0.72	0	12.82	10.14	0	6.36	15.94
Patient_54	60-70	4-10	FV	1	≥ 8	≥ 4	> 5%	2	11	6	0	8.9	9.5	5.73	9.65	0	10.79	6.77	5.53	0	0	0	0	0	14.46	14.8	0	12.12	15.81
Patient_66	60-70	> 10	DRE	1	≥ 8	≥ 4	> 5%	2	12	4.59	0	7.88	10.13	4.87	0	6.42	0	0	8.65	0	6.16	0	4.09	6.01	10.75	3.99	7.39	0	10.83
Patient_66	60-70	> 10	FV	1	≥ 8	≥ 4	> 5%	2	13	4.23	9.42	5.49	0	4.9	7.72	0	2.79	5.28	0	0	1.49	0	3.09	9.18	11.13	5.2	3.92	0	10.72
Patient_90	60-70	4-10	DRE	1	6	< 4	≤5%	1	9	3.27	7.49	6.79	1.08	6.79	9.7	0	0	0	0	0	8.11	0	0	0	8.61	7.25	0	0	6.28
Patient_50	> 70	4-10	DRE	1	≥ 8	≥ 4	≤5%	2	18	8.15	11.51	4.54	7.94	7.17	0	10.32	5.91	6.26	8.6	10.87	13.82	3.65	8.89	7.67	4.21	10.61	11.71	10.51	10.72
Patient_50	> 70	4-10	FV	1	≥ 8	≥ 4	≤5%	2	10	4	10.02	7.55	0	5.04	0	0	0	2.8	0	11.18	0	3.1	2.68	0	11.2	10.54	0	0	11.85
Patient_91	> 70	4-10	DRE	1	7	≥ 4	≤5%	2	18	7.1	11.52	6.73	8.85	6.18	6.84	7.2	0	5.37	1.43	8.9	11.53	10.76	5.74	4.87	9.25	4.83	1.04	11.17	12.67
Patient_51	> 70	4-10	DRE	1	NA	NA	NA	NA	10	3.31	8.76	6.29	0	0	7.9	0	0	4.7	0	0	0	9.31	7.83	3.81	6.88	0	1.61	0	5.79
Patient_51	> 70	4-10	FV	1	NA	NA	NA	NA	10	4.12	9.5	7.18	8.99	0	11.94	3.96	0	1.69	0	0	0	0	0	6.93	10.58	0	5.79	0	11.77
Patient_58	60-70	4-10	DRE	1	7	≥ 4	> 5%	2	16	8.23	10.65	7.45	8.16	7.45	11.57	6.65	9.42	6.73	0	13.11	14.06	10.93	8.42	0	5.6	14.74	8.23	13.28	0
Patient_58	60-70	4-10	FV	1	7	≥ 4	> 5%	2	19	10.33	11.98	6.99	8.41	4.81	8.73	8.2	10.35	6.47	7.28	12.18	14.15	11.92	12.14	12.79	11.78	11.61	10.01	14.57	11.93
Patient_38	60-70	4-10	FV	1	6	< 4	≤5%	1	6	0.86	0	0.68	0	0	0	0	0	0.96	0	5.03	0	0	4.63	0	3.77	0	0	0	1.27
Patient_35	> 70	4-10	DRE	1	≥ 8	≥ 4	> 5%	2	7	2.02	9.59	3.74	0	0	0	0	0	0	0	0	2.84	6.4	0	0	6.28	0	6.8	0	2.66
Patient_35	> 70	4-10	FV	1	≥ 8	≥ 4	> 5%	2	6	1.53	2.54	5.34	3.65	0	7.6	0	0	0	0	0	0	0	0	0	0	6.06	3.97	0	0
Patient_46	< 60	0-4	DRE	1	6	< 4	≤5%	1	5	1.61	0	0	7.94	0	0	7.47	5.34	0	0	0	5.59	0	0	0	4.16	0	0	0	0
Patient_46	< 60	0-4	FV	1	6	< 4	≤5%	1	7	2.61	0	3.73	7.52	0	6.18	5.57	4.82	0	0	11.66	0	0	0	0	10.14	0	0	0	0
Patient_56	< 60	0-4	DRE	1	≥ 8	≥ 4	> 5%	2	10	3.79	8.9	0	6.43	0	10.15	0	7.15	3.66	0	0	10.86	0	8.02	0	0	5.04	9.41	0	2.34
Patient_56	< 60	0-4	FV	1	≥ 8	≥ 4	> 5%	2	14	4.51	3.88	6.98	6.82	4.21	4.03	8.61	0	3.72	0	8.47	4.46	0	0	7.61	9.73	4.4	4.73	0	8.12
Patient_92	> 70	4-10	DRE	1	6	< 4	≤5%	1	6	1.78	0	0.48	0	7.29	9.76	0	0	1.63	0	0	9.67	0	0	0	0	5.06	0	0	0
Patient_33	< 60	4-10	DRE	1	6	< 4	NA	1	11	3.57	10.04	1.82	7.57	0	0	7.4	3.58	0	0	5.25	8.29	0	0	0	8.49	3.89	3.88	0	7.55
Patient_33	< 60	4-10	FV	1	6	< 4	NA	1	3	1.16	0	5.58	0	4.44	0	0	0	0	0	0	0	0	0	0	12.1	0	0	0	0
Patient_43	> 70	> 10	DRE	1	7	≥ 4	> 5%	2	7	2.53	0	0	0	4.18	7.94	0	0	0	4.32	0	7.47	0	0	0	10.9	0	0	8.15	5.06
Patient_43	> 70	> 10	FV	1	7	≥ 4	> 5%	2	9	2.44	3.81	5.65	0	3.33	0	4.57	2.75	0	9.15	5.31	7.29	0	0	0	0	4.45	0	0	0
Patient_36	60-70	> 10	FV	1	≥ 8	≥ 4	> 5%	2	5	1.06	0	2.78	6.51	0.75	0	0	0	0	0	0	0	0	0	0	0	0	3.92	0	6.17
Patient_93	60-70	4-10	DRE	1	6	< 4	≤5%	1	3	0.75	0	0	1.93	0	9.59	0	0	0	0	0	0	0	0	0	0	2.71	0	0	0
Patient_52	60-70	4-10	DRE	1	6	< 4	≤5%	1	6	2.54	0	0	8.62	0	0	0	0	0	0	8.93	0	0	0	0	8.5	11.18	5.49	0	5.58
Patient_52	60-70	4-10	FV	1	6	< 4	≤5%	1	12	3.89	0	6.34	7.58	0	8.5	1.5	0	0	5.21	7.8	3.41	0	3.81	0	11.14	0	2.3	10.42	5.82
Patient_53	< 60	0-4	FV	1	6	< 4	NA	1	11	4.36	9.97	0	7.96	0	6.96	8.81	0	5.56	0	10.24	2.61	0	0	0	11.34	0	2.15	8.04	9.19
Patient_47	60-70	4-10	DRE	1	6	< 4	≤5%	1	11	2.66	0	0	5.95	0	4.56	0	7.19	1.37	7.69	1.15	1.96	0	6.12	3.67	0	4.18	0	0	6.73
Patient_47	60-70	4-10	FV	1	6	< 4	≤5%	1	9	1.94	0	3.69	7.29	0	3.29	1.28	0	0	0	7.66	0	0	2.31	0	4.5	0	0.65	6.28	0
Patient_59	60-70	> 10	DRE	1	≥ 8	≥ 4	> 5%	2	19	10.53	9.83	4.46	9.21	5.11	9.59	8.75	0.15	8.45	13.87	12.99	14.67	14.09	12.7	10.54	11.26	13.07	12.26	15.89	13.21
Patient_59	60-70	> 10	FV	1	≥ 8	≥ 4	> 5%	2	19	11.25	12.18	6.86	8.27	4.71	9.38	10.56	7.49	9.18	10.43	12.88	14.88	13.96	12.5	13.05	11.71	14.47	12.47	14.4	14.34
Patient_94	60-70	4-10	DRE	1	6	< 4	≤5%	1	2	0.29	0	0	0	0	0	0	0	0.87	0	4.61	0	0	0	0	0	0	0	0	0
Patient_39	60-70	4-10	DRE	1	7	< 4	≤5%	2	11	3.79	9.18	8.84	8.46	0	0	0	0	4.28	9.62	7.61	8.53	0	0	0.86	5.86	0	0	7.89	0.91
Patient_39	60-70	4-10	FV	1	7	< 4	≤5%	2	6	0.99	0	6.72	0	1.08	0	0	0	0	1.88	0	3.14	0	4.07	0	0	0	1.86	0	0
Patient_44	> 70	4-10	DRE	1	≥ 8	≥ 4	> 5%	2	14	5.05	8.93	5.94	6.59	5.61	5.74	8.03	0	0	6.96	10.84	9.9	0	1.23	3.56	11.02	4.89	0	0	6.71
Patient_44	> 70	4-10	FV	1	≥ 8	≥ 4	> 5%	2	7	2.39	9.16	6.54	6.48	0	0	0	2.73	0	0	0	0	0	0	0	13.04	6.24	0	0	1.14
